# Supplementary material for: Investigation of Biomedical Students’ Attitudes toward Pharmacogenomics and Personalized Medicine: A Cross-Sectional Study
Source: Pharmacy (Basel). 2022 Jun 28;10(4):73. doi: 10.3390/pharmacy10040073 (PMC9326582; doi:10.3390/pharmacy10040073)
Supplement: Supplementary file 1 [file pharmacy-10-00073-s001.zip]

Archive with 1 entries (1 files):
- pharmacy-1768298-supplementary.pdf
